# Supplementary material for: Identification of Multiple PlOSCs Involved in the Biosynthesis Pathway of Triterpenoids in Paeonia lactiflora
Source: Int J Mol Sci. 2026 May 15;27(10):4410. doi: 10.3390/ijms27104410 (PMC13207941; doi:10.3390/ijms27104410)
Supplement: Supplementary file 1 [file ijms-27-04410-s001.zip]

Archive with 1 entries (1 files):
- ijms-4208152-supplementary.pdf
